# Supplementary material for: Reference Grade Characterization of Polymorphisms in Full-Length HLA Class I and II Genes With Short-Read Sequencing on the ION PGM System and Long-Reads Generated by Single Molecule, Real-Time Sequencing on the PacBio Platform
Source: Front Immunol. 2018 Oct 4;9:2294. doi: 10.3389/fimmu.2018.02294 (PMC6180199; doi:10.3389/fimmu.2018.02294)
Supplement: Supplementary file 1 [file Table_1.XLSX]

## Sheet: Sheet1
Table S1. HLA alleles to the field-2 level of allele nomenclature used for this study.
HLA-A 19 alleles (99.6%) / 49 alleles				HLA-B 39 alleles (99.7%) / 85 alleles				HLA-C 18 alleles (99.8%) / 30 alleles				HLA-DRB1 32 alleles (99.9%) / 45 alleles				HLA-DQA1 16 alleles (99.2%) / 17 alleles				HLA-DQB1 15 alleles (99.9%) / 15 alleles				HLA-DPA1 5 alleles (99.8%) / 7 alleles				HLA-DPB1 19 alleles (99.9%) / 21 alleles
Allele	Freq.	Rank		Allele	Freq.	Rank		Allele	Freq.	Rank		Allele	Freq.	Rank		Allele	Freq.	Rank		Allele	Freq.	Rank		Allele	Freq.	Rank		Allele	Freq.	Rank
*24:02	0.36101	1		*52:01	0.110634	1		*01:02	0.17558	1		*09:01	0.14318	1		*01:03	0.191732	1		*06:01	0.190842	1		*02:02	0.435221	1		*05:01	0.38402	1
*02:01	0.11438	2		*51:01	0.089696	2		*03:03	0.13116	2		*04:05	0.13515	2		*03:03	0.165039	2		*03:03	0.155414	2		*01:03	0.402995	2		*02:01	0.24107	2
*02:06	0.0924	3		*35:01	0.0841	3		*07:02	0.12634	3		*15:02	0.10615	3		*03:02	0.144206	3		*04:01	0.129011	3		*02:01	0.160156	3		*09:01	0.09946	3
*11:01	0.0901	4		*40:02	0.0789	4		*03:04	0.12451	4		*08:03	0.08288	4		*01:02	0.134115	4		*03:01	0.114305	4		*04:01	0.00130208	4		*04:02	0.09778	4
*31:01	0.08619	5		*15:01	0.077407	5		*12:02	0.11142	5		*15:01	0.07738	5		*03:01	0.110677	5		*03:02	0.095922	5		*01:11	0.000325521	5		*04:01	0.05057	5
*26:01	0.07548	6		*54:01	0.076286	6		*08:01	0.0737	6		*13:02	0.05896	6		*01:01	0.0660807	6		*06:02	0.071524	6		*02:07	Unknown			*03:01	0.03978	6
*33:03	0.07325	7		*44:03	0.06574	7		*14:02	0.06898	7		*01:01	0.05839	7		*01:04	0.046875	7		*05:01	0.065842	7		*02:08	Unknown			*02:02	0.03405	7
*02:07	0.03341	8		*07:02	0.056624	8		*14:03	0.06609	8		*08:02	0.04179	8		*05:05	0.0442708	8		*06:04	0.051805	8						*13:01	0.01956	8
*26:03	0.02504	9		*40:01	0.0533	9		*04:01	0.04441	9		*12:01	0.03797	9		*04:01	0.0283203	9		*04:02	0.042112	9						*14:01	0.01484	9
*26:02	0.01949	10		*40:06	0.0474	10		*15:02	0.03091	10		*14:54	0.03412	10		*05:03	0.0276693	10		*05:03	0.039439	10						*19:01	0.00742	10
*24:20	0.0074	11		*46:01	0.046326	11		*08:03	0.01391	11		*04:06	0.03337	11		*06:01	0.0201823	11		*05:02	0.026404	11						*06:01	0.00573	11
*01:01	0.00413	12		*39:01	0.0336	12		*07:04	0.00959	12		*04:03	0.03018	12		*05:08	0.0078125	12		*06:03	0.006016	12						*17:01	0.00135	12
*02:10	0.00409	13		*48:01	0.028219	13		*06:02	0.00797	13		*11:01	0.0259	13		*01:05	0.00553385	13		*06:09	0.005682	13						*36:01	0.00135	12
*03:01	0.00381	14		*55:02	0.025761	14		*03:02	0.00569	14		*04:10	0.02117	14		*02:01	0.00358073	14		*02:02	0.00368	14						*41:01	0.00101	14
*30:01	0.00224	15		*59:01	0.019818	15		*05:01	0.00376	15		*14:05	0.02105	15		*05:06	0.00325521	15		*02:01	0.00134	15						*38:01	0.00067	15
*11:02	0.00205	16		*15:18	0.014872	16		*01:03	0.0031	16		*12:02	0.01783	16		*05:01	0.000651042	16										*01:01	0.00034	16
*03:02	0.00088	17		*13:01	0.012071	17		*12:03	0.00086	17		*14:03	0.01586	17		*05:07	Unknown											*08:01	0.00034	16
*26:05	0.00076	18		*67:01	0.011823	18		*07:01	0.00076	18		*14:06	0.01323	18														*25:01	0.00034	16
*02:18	0.00057	19		*15:11	0.009365	19		*02:02	0.00025	19		*04:01	0.00948	19														*47:01	0.00034	16
*02:03	0.00047	20		*56:01	0.009334	20		*08:02	0.00025	19		*16:02	0.00904	20														*21:01	Unknown
*24:08	0.00041	21		*15:07	0.006098	21		*15:05	0.00015	21		*13:01	0.00597	21														*48:01	Unknown
*32:01	0.00041	21		*58:01	0.005911	22		*03:23	0.0001	22		*04:07	0.00529	22
*24:07	0.00022	23		*37:01	0.0052	23		*03:43	0.0001	22		*10:01	0.00504	23
*29:01	0.00022	23		*40:03	0.00442	24		*07:15	0.0001	22		*07:01	0.00375	24
*30:04	0.00022	23		*44:02	0.003889	25		*17:01	0.0001	22		*04:04	0.00222	25
*24:04	0.00013	26		*13:02	0.003049	26		*03:64	5e-05	26		*03:01	0.00138	26
*24:25	0.00013	26		*39:02	0.00302	27		*04:15	5e-05	26		*14:07	0.00088	27
*33:01	0.00013	26		*38:02	0.00268	28		*15:10	5e-05	26		*08:09	0.00053	28
*31:11	9e-05	29		*39:04	0.00209	29		*16:04	5e-05	26		*14:02	0.00044	29
*34:01	9e-05	29		*51:02	0.002053	30		*03:313	Unknown			*14:12	0.00031	30
*02:13	6e-05	31		*27:04	0.00187	31		*08:22	Unknown			*14:29	0.00019	31
*02:28	6e-05	31		*56:03	0.001804	32						*01:02	0.00016	32
*02:53N	6e-05	31		*55:04	0.0014	33						*11:06	0.00013	33
*24:03	6e-05	31		*15:27	0.001027	34						*12:05	0.00013	33
*24:46	6e-05	31		*27:05	0.000591	35						*13:07	9e-05	35
*26:06	6e-05	31		*15:02	0.000342	36						*14:04	9e-05	35
*68:01	6e-05	31		*07:05	0.000311	37						*04:02	6e-05	37
*02:05	3e-05	38		*14:01	0.000187	38						*14:45	6e-05	37
*02:15N	3e-05	38		*35:05	0.000187	38						*04:08	3e-05	39
*11:05	3e-05	38		*38:01	0.000187	38						*04:11	3e-05	39
*11:43	3e-05	38		*39:23	0.000187	38						*04:57	3e-05	39
*24:05	3e-05	38		*14:02	0.000156	42						*08:23	3e-05	39
*24:88	3e-05	38		*15:38	0.000156	42						*11:08	3e-05	39
*26:18	3e-05	38		*40:50	0.000156	42						*15:04	3e-05	39
*29:02	3e-05	38		*08:01	0.000124	45						*15:11	3e-05	39
*33:04	3e-05	38		*15:28	0.000124	45						*09:21	Unknown
*33:08	3e-05	38		*15:35	0.000124	45
*66:01	3e-05	38		*15:25	9.33e-05	48
*68:02	3e-05	38		*35:64	9.33e-05	48
				*40:07	9.33e-05	48
				*50:01	9.33e-05	48
				*57:01	9.33e-05	48
				*51:03	6.22e-05	53
				*07:31	3.11e-05	54
				*15:03	3.11e-05	54
				*15:04	3.11e-05	54
				*15:08	3.11e-05	54
				*15:13	3.11e-05	54
				*15:26N	3.11e-05	54
				*15:93	3.11e-05	54
				*18:01	3.11e-05	54
				*27:06	3.11e-05	54
				*35:04	3.11e-05	54
				*35:35	3.11e-05	54
				*39:05	3.11e-05	54
				*40:11	3.11e-05	54
				*40:52	3.11e-05	54
				*40:53	3.11e-05	54
				*41:02	3.11e-05	54
				*45:01	3.11e-05	54
				*46:02	3.11e-05	54
				*49:01	3.11e-05	54
				*51:06	3.11e-05	54
				*51:21	3.11e-05	54
				*51:36	3.11e-05	54
				*52:05	3.11e-05	54
				*52:11	3.11e-05	54
				*53:01	3.11e-05	54
				*54:21	3.11e-05	54
				*55:10	3.11e-05	54
				*55:12	3.11e-05	54
				*78:02	3.11e-05	54
				*81:01	3.11e-05	54
				*82:02	3.11e-05	54
				*44:184	Unknown
				*15:428	Unknown
The data is released by the HLA laboratory webpage (http:/http://www.hla.or.jp/haplo/haplonavi). Allele numbers and percentage under the HLA locus name indicate total allele numbers analyzed in this study and cumulative frequency of the HLA alleles. Squared alleles indicate the HLA alleles that have more than 0.05% frequency in Japanese population. Colored backgrounds indicate the HLA allele sequ…
