# Supplementary material for: Reference Grade Characterization of Polymorphisms in Full-Length HLA Class I and II Genes With Short-Read Sequencing on the ION PGM System and Long-Reads Generated by Single Molecule, Real-Time Sequencing on the PacBio Platform
Source: Front Immunol. 2018 Oct 4;9:2294. doi: 10.3389/fimmu.2018.02294 (PMC6180199; doi:10.3389/fimmu.2018.02294)
Supplement: Supplementary file 3 [file Table_3.XLSX]

## Sheet: Sheet1
Table S3. Subread information output by the PacBio RS II sequencing.
Pool number	SMRT Cells used for this study	Mean P1 values (%)	Mean P2 values (%)	Primer set	Expected PCR length	Mean subreads per sample (range)
Pool 1	2	40.4	6.7	A	5.5 kb	371 (290-567)
				B	4.6 kb	439 (290-675)
				C	4.8 kb	554 (424-803)
Pool 2	2	46.1	10.1	DPB1-1	5.9 kb	728 (151-1,306)
				DQB1-1*	6.7 kb	1319 (567-2,071)
				DQB1-2*	5.7 kb
				DRB1-2	5.5-6.7 kb	172 (126-217)
Pool 3	2	36.7	7.3	DPA1	9.7 kb	63 (44-82)
				DPB1-2	7.3 kb	1261 (357-2,166)
				DQA1	7.5 kb	233 (75-391)
				DRB1-1	6.1-11.2 kb	270 (93-448)
*shows total subread numbers.
