# Supplementary material for: Reference Grade Characterization of Polymorphisms in Full-Length HLA Class I and II Genes With Short-Read Sequencing on the ION PGM System and Long-Reads Generated by Single Molecule, Real-Time Sequencing on the PacBio Platform
Source: Front Immunol. 2018 Oct 4;9:2294. doi: 10.3389/fimmu.2018.02294 (PMC6180199; doi:10.3389/fimmu.2018.02294)
Supplement: Supplementary file 4 [file Table_4.XLSX]

## Sheet: Sheet1
Table S4. Read information output by the Ion PGM sequencing.
Sample ID	Draft read numbers	Draft read bases (b)	Average read length (b)	Average quality value
JPN01	185474	49674272	267.823	27.7177
JPN02	266850	70812415	265.364	27.6352
JPN03	154641	41340377	267.331	27.5772
JPN04	196368	51620887	262.878	27.618
JPN05	142412	38826128	272.632	27.5208
JPN06	169582	47380218	279.394	27.4966
JPN07	148719	38694722	260.187	27.0879
JPN08	185671	50921077	274.254	27.5673
JPN09	162421	42452521	261.373	27.3471
JPN10	106840	23114577	216.348	27.5821
JPN11	169509	43952844	259.295	27.331
JPN12	278314	74401609	267.33	27.6374
JPN13	168566	43634188	258.855	27.0272
JPN14	165756	42529732	256.58	27.3406
JPN15	144217	38777724	268.885	27.3623
JPN16	333348	83860791	251.571	27.6907
JPN17	232260	56540963	243.438	27.4904
JPN18	307387	80411492	261.597	27.3572
JPN19	207791	49911170	240.199	27.5067
JPN20	305148	76629776	251.123	26.9649
JPN21	162886	42076589	258.319	27.4254
JPN22	194010	48660934	250.817	27.3852
JPN23	371173	91645398	246.908	26.4403
JPN24	455558	113156861	248.392	26.2019
JPN25	447529	110665683	247.282	26.3181
JPN26	403148	98134419	243.42	26.2179
JPN27	405245	99349354	245.159	26.0276
JPN28	484460	115165298	237.719	26.0096
JPN29	357856	87521225	244.571	25.8484
JPN30	324688	77807086	239.636	25.8874
JPN31	331980	78549133	236.608	25.7095
JPN32	374617	93461092	249.484	26.2413
JPN33	707242	159113112	224.977	26.6784
JPN34	484702	122775910	253.302	26.9885
JPN35	523206	137428366	262.666	27.2717
JPN36	422290	111704817	264.522	26.7491
JPN37	470769	121727545	258.572	27.0611
JPN38	383264	95594324	249.422	26.7742
JPN39	533082	138958271	260.67	27.315
JPN40	415386	110745648	266.609	27.1453
JPN41	380334	101078107	265.761	26.8232
JPN42	392784	105210764	267.859	26.7018
JPN43	541942	144823720	267.231	26.986
JPN44	471262	126781183	269.025	26.9179
JPN45	517567	135722075	262.231	27.235
JPN46	428543	113477737	264.799	27.0066
Total	15016797	3826822134	11772.4	1242.22
Average	326452	8.31918e+07	255.922	27.0049
±SD	141567	3.52953e+07	12.8277	0.561283
Maximum value	707242	159113112	279.394	27.7177
Minimum value	106840	23114577	216.348	25.7095
