# Supplementary material for: Reference Grade Characterization of Polymorphisms in Full-Length HLA Class I and II Genes With Short-Read Sequencing on the ION PGM System and Long-Reads Generated by Single Molecule, Real-Time Sequencing on the PacBio Platform
Source: Front Immunol. 2018 Oct 4;9:2294. doi: 10.3389/fimmu.2018.02294 (PMC6180199; doi:10.3389/fimmu.2018.02294)
Supplement: Supplementary file 5 [file Table_5.XLSX]

## Sheet: Sheet1
Table S5. Nucleotide similarity (%) between the coding sequences (CDSs) produced by the Ion PGMs and PacBio methods for 94 Japanese samples and the most similar HLA alleles within the IMGT/HLA database.
Sample ID	Ion Torrent or PacBio	HLA-A			HLA-B			HLA-C			HLA-DRB1			HLA-DQA1			HLA-DQB1			HLA-DPA1			HLA-DPB1
		Allele1	Allele2		Allele1	Allele2		Allele1	Allele2		Allele1	Allele2		Allele1	Allele2		Allele1	Allele2		Allele1	Allele2		Allele1	Allele2
JPN01	Ion Torrent	100	-		100	100		100	100		100	100		100	100		100	100		100	100		100	100
	PacBio	100	-		100	100		100	100		100	100		100	100		100	100		100	100		100	100
JPN02	Ion Torrent	100	100		100	100		100	100		100	100		100	100		100	100		100	-		100	100
	PacBio	100	100		100	100		100	100		100	100		100	100		100	100		100	-		100	100
JPN03	Ion Torrent	100	100		100	100		100	100		100	100		100	100		100	100		100	100		100	100
	PacBio	100	100		100	100		100	100		100	100		100	100		100	100		100	100		100	100
JPN04	Ion Torrent	100	100		100	100		100	100		100	100		100	100		100	100		100	99.4		100	100
	PacBio	100	100		ND	ND		100	100		100	100		100	100		100	100		100	99.4		100	100
JPN05	Ion Torrent	100	100		100	100		100	100		100	100		100	100		100	100		100	100		100	100
	PacBio	100	100		100	100		100	100		100	100		100	100		100	100		100	100		100	100
JPN06	Ion Torrent	100	100		100	100		100	100		100	100		100	100		100	100		100	-		100	100
	PacBio	100	100		100	100		100	100		100	100		100	100		100	100		100	-		100	100
JPN07	Ion Torrent	100	100		100	100		100	100		100	100		100	100		100	100		100	100		100	100
	PacBio	100	100		100	100		100	100		100	100		100	100		100	100		100	100		100	100
JPN08	Ion Torrent	100	100		100	100		100	100		100	100		100	100		100	100		100	-		100	100
	PacBio	100	100		100	100		100	100		100	100		100	100		100	100		100	-		100	100
JPN09	Ion Torrent	100	100		100	100		100	100		100	100		100	100		100	100		100	-		100	-
	PacBio	100	100		100	100		100	100		100	100		100	100		100	100		100	-		100	-
JPN10	Ion Torrent	100	100		100	100		100	-		100	100		100	100		100	100		100	100		100	100
	PacBio	100	100		100	100		100	-		100	100		100	ND		100	100		100	100		100	100
JPN11	Ion Torrent	100	100		100	100		100	100		100	100		100	100		100	100		100	100		100	100
	PacBio	100	100		100	100		100	100		100	100		100	100		100	100		100	100		100	100
JPN12	Ion Torrent	100	100		100	100		100	100		100	100		100	100		100	100		100	-		100	100
	PacBio	100	100		100	100		100	100		100	100		100	100		100	100		100	-		100	100
JPN13	Ion Torrent	100	100		100	100		100	100		100	100		100	-		100	-		100	100		100	100
	PacBio	100	100		100	100		100	100		100	100		100	-		100	-		100	100		100	100
JPN14	Ion Torrent	100	100		100	100		100	100		100	100		100	100		100	100		100	-		100	100
	PacBio	100	100		100	100		100	100		100	100		100	100		100	100		100	-		100	100
JPN15	Ion Torrent	100	100		100	100		100	100		100	100		100	100		100	100		100	100		100	100
	PacBio	100	100		100	100		100	100		100	100		100	100		100	100		100	100		100	100
JPN16	Ion Torrent	100	100		100	100		100	100		100	100		100	100		100	100		100	100		100	100
	PacBio	100	100		100	100		100	100		100	100		100	100		100	100		100	100		100	100
JPN17	Ion Torrent	100	100		100	100		100	100		100	100		100	100		100	100		100	100		100	100
	PacBio	100	100		100	100		100	100		100	100		100	100		100	100		100	100		100	100
JPN18	Ion Torrent	100	100		100	100		100	100		100	100		100	100		100	100		100	100		100	100
	PacBio	100	100		100	100		100	100		100	100		100	100		100	100		100	100		100	100
JPN19	Ion Torrent	100	100		100	100		100	100		100	100		100	-		100	-		100	-		100	-
	PacBio	100	100		100	100		100	100		100	100		100	-		100	-		100	-		100	-
JPN20	Ion Torrent	100	-		100	100		100	100		100	100		100	100		100	100		100	-		100	100
	PacBio	100	-		100	100		100	100		100	100		100	100		100	99.9		100	-		100	100
JPN21	Ion Torrent	100	100		100	100		100	100		100	100		100	100		100	100		100	100		100	100
	PacBio	100	100		100	100		100	100		100	100		100	100		100	100		100	100		100	100
JPN22	Ion Torrent	100	-		100	100		100	100		100	100		100	100		100	100		100	100		100	100
	PacBio	100	-		100	100		100	100		100	100		100	100		100	100		100	100		100	100
JPN23	Ion Torrent	100	-		100	100		100	100		100	100		100	100		100	100		100	100		100	100
	PacBio	100	-		100	100		100	100		100	100		100	100		100	100		100	100		100	100
JPN24	Ion Torrent	100	100		100	100		100	100		100	100		100	100		100	100		100	100		100	100
	PacBio	100	100		100	100		100	100		100	100		100	100		100	100		100	100		100	100
JPN25	Ion Torrent	100	100		100	100		100	100		100	100		100	100		100	100		100	99.4		100	100
	PacBio	100	100		100	100		100	100		100	100		100	100		100	100		100	99.4		100	100
JPN26	Ion Torrent	100	100		100	100		100	100		100	100		100	100		100	100		100	100		100	100
	PacBio	100	100		100	100		100	100		100	100		100	100		100	100		100	100		100	100
JPN27	Ion Torrent	100	100		100	100		100	100		100	100		100	100		100	100		100	-		100	-
	PacBio	100	100		100	100		100	100		100	100		100	100		100	100		100	-		100	-
JPN28	Ion Torrent	100	100		100	100		100	100		100	100		100	100		100	100		100	-		100	100
	PacBio	100	100		100	100		100	100		100	100		100	100		100	100		100	-		100	100
JPN29	Ion Torrent	100	100		100	100		100	100		100	100		100	100		100	100		100	100		100	100
	PacBio	100	100		100	100		100	100		100	100		100	100		100	100		100	ND		100	100
JPN30	Ion Torrent	100	100		100	100		100	100		100	100		100	-		100	-		100	-		100	-
	PacBio	100	100		100	100		100	100		100	100		100	-		100	-		100	-		100	-
JPN31	Ion Torrent	100	100		100	100		100	100		100	100		100	-		100	-		100	-		100	100
	PacBio	100	100		100	100		100	100		100	100		100	-		100	-		100	-		100	100
JPN32	Ion Torrent	100	100		100	100		100	100		100	100		100	100		100	100		100	100		100	100
	PacBio	100	100		100	100		100	100		100	100		100	100		100	100		100	100		100	100
JPN33	Ion Torrent	100	-		100	100		100	100		100	100		100	100		100	-		100	-		100	-
	PacBio	100	-		100	100		100	100		100	100		100	100		100	-		100	-		100	-
JPN34	Ion Torrent	100	100		99.9	100		100	100		100	100		100	100		100	100		100	-		100	-
	PacBio	100	100		99.9	100		100	100		100	100		100	100		100	100		100	-		100	-
JPN35	Ion Torrent	100	100		100	100		100	100		100	100		100	100		100	100		100	100		100	100
	PacBio	100	100		100	100		100	100		100	100		100	100		100	100		100	100		100	100
JPN36	Ion Torrent	100	100		100	99.9		100	100		100	100		100	100		100	100		100	-		100	-
	PacBio	100	100		100	99.9		100	100		100	100		100	100		100	100		100	-		100	-
JPN37	Ion Torrent	100	100		100	100		100	100		100	100		100	100		100	100		100	99.4		100	100
	PacBio	100	100		100	100		100	100		100	100		100	100		100	100		100	99.4		100	100
JPN38	Ion Torrent	100	100		100	100		100	100		100	100		100	100		100	100		100	-		100	-
	PacBio	100	100		100	100		100	100		100	100		100	100		100	100		100	-		100	-
JPN39	Ion Torrent	100	100		100	100		100	100		100	100		100	100		100	100		100	-		100	100
	PacBio	100	100		100	100		100	100		100	100		100	100		100	100		100	-		100	100
JPN40	Ion Torrent	100	100		100	100		100	100		100	100		100	100		100	100		100	100		100	100
	PacBio	100	100		100	100		100	100		100	100		100	100		100	100		100	100		100	100
JPN41	Ion Torrent	100	100		100	100		100	100		100	100		100	100		100	100		100	100		100	100
	PacBio	100	100		100	100		100	100		100	100		100	100		100	100		100	100		100	100
JPN42	Ion Torrent	100	100		100	-		100	100		100	100		100	100		100	100		100	-		100	100
	PacBio	100	100		100	-		100	100		100	100		100	100		100	100		100	-		100	100
JPN43	Ion Torrent	100	100		100	100		100	100		100	100		100	100		100	100		100	100		100	100
	PacBio	100	100		100	100		100	100		100	100		100	100		100	100		100	100		100	100
JPN44	Ion Torrent	100	100		100	100		100	100		100	100		100	100		100	100		100	-		100	100
	PacBio	100	100		100	100		100	100		100	100		100	100		100	100		100	-		100	100
JPN45	Ion Torrent	100	100		100	100		100	100		100	100		100	100		100	100		100	-		100	100
	PacBio	100	100		100	100		100	100		100	100		100	100		100	100		100	-		100	100
JPN46	Ion Torrent	100	100		100	100		100	100		100	100		100	100		100	100		100	100		100	100
	PacBio	100	100		100	100		100	100		100	100		100	100		100	100		100	100		100	100
Novel alleles that have variations in the exonic regions (red), alleles mismatched between the Ion PGM and PacBio data (blue), and dropped-out alleles by the PacBio sequencing (grey) method are indicated. Orange backgrounds indicate true homozygous genotypes and yellow backgrounds indicate heterozygous genotypes after the nucleotide homozygosity or heterozygosity within introns were elucidated af…
