# Supplementary material for: Reference Grade Characterization of Polymorphisms in Full-Length HLA Class I and II Genes With Short-Read Sequencing on the ION PGM System and Long-Reads Generated by Single Molecule, Real-Time Sequencing on the PacBio Platform
Source: Front Immunol. 2018 Oct 4;9:2294. doi: 10.3389/fimmu.2018.02294 (PMC6180199; doi:10.3389/fimmu.2018.02294)
Supplement: Supplementary file 7 [file Table_7.XLSX]

## Sheet: Sheet1
Table S7. Allele information and classifications of the full-length alleles for each HLA locus within the reference group.
(A) HLA-A
Allele name		DDBJ accession number	IMGT submission number	Nucleotide length (bp)	Novel or Extended	Location of variation	Detected allele number
Filed-2 level	Full-length level
A*01:01	A*01:01:01:01	LC257682		5408	X		1
A*02:01	A*02:01:01:01	LC257683		5425	X		12
A*02:03	A*02:03:01	LC257684		5425	X		1
A*02:06	A*02:06:01:01	LC257685		5425	X		8
A*02:07	A*02:07:01	LC257686		5425	X		2
A*02:10	A*02:10	LC257687		5425	X		1
A*02:18	A*02:18	LC257688	HWS10028353	5425	Extended		1
A*03:01	A*03:01:01:01	LC257689		5410	X		1
A*03:02	A*03:02:01	LC257690		5410	X		1
A*11:01	A*11:01:01:01	LC257691		5408	X		9
A*11:02	A*11:02:01	LC257692		5408	X		1
A*24:02	A*24:02:01:01	LC257693		5411	X		28
A*24:20	A*24:20:01:01	LC257694	HWS10028663	5411	Extended		1
	A*24:20:01:02	LC257695	HWS10028355	5411	Novel	Intronic region	1
A*26:01	A*26:01:01:01	LC257696		5425	X		8
A*26:02	A*26:02:01	LC257697		5425	X		3
A*26:03	A*26:03:01	LC257698		5425	X		2
A*30:01	A*30:01:01	LC257699		5409	X		1
A*31:01	A*31:01:02:01	LC257700		5426	X		5
A*33:03	A*33:03:01:01	LC257701		5426	X		5
							92
(B) HLA-B
Allele name		DDBJ accession number	IMGT submission number	Nucleotide length (bp)	Novel or Extended	Location of variation	Detected allele number
Filed-2 level	Full-length level
B*07:02	B*07:02:01:01	LC257702		4560	X		4
B*13:01	B*13:01:01:01	LC257704	HWS10028357	4559	Extended		1
	B*13:01:01:02	LC257703	HWS10028507	4559	Novel	Intronic region	1
B*13:02	B*13:02:01:01	LC257705		4559	X		2
B*15:01	B*15:01:01:01	LC257706		4571	X		5
B*15:02	B*15:02:01	LC257707		4570	X		1
B*15:07	B*15:07:01:01	LC257708		4571	X		1
B*15:11	B*15:11:01	LC257709		4571	X		1
B*15:18	B*15:18:01:02	LC257710		4571	X		2
B*15:27	B*15:27:01	LC257711		4571	X		1
B*15:28	B*15:428	LC257712	HWS10028359	4571	Novel	Coding region	1
B*27:04	B*27:04:01	LC257713		4560	X		1
B*27:05	B*27:05:02:05	LC257714	HWS10028361	4560	Novel	5'/3' non-coding region	1
B*35:01	B*35:01:01:02	LC257715		4562	X		6
B*37:01	B*37:01:01:01	LC257716		4559	X		1
B*38:02	B*38:02:01	LC257717		4549	X		2
B*39:01	B*39:01:03:01	LC257719		4549	X		2
	B*39:01:03:02	LC257720	HWS10028363	4549	Novel	5'/3' non-coding region	1
	B*39:01:01:03	LC257718		4549	X		1
B*39:02	B*39:02:03	LC257721	HWS10028365	4549	Novel	Coding region	1
B*39:04	B*39:04	LC257722	HWS10028367	4549	Extended		1
B*39:23	B*39:23	LC257723	HWS10028369	4549	Extended		1
B*40:01	B*40:01:02:01/04	LC257724	HWS10028509	4559	Extended		3
	B*40:01:02:06	LC257725	HWS10028379	4559	Novel	5'/3' non-coding region	2
B*40:02	B*40:02:01:01	LC257726		4560	X		6
B*40:03	B*40:03:01:02	LC257727	HWS10028381	4560	Novel	Intronic region	1
B*40:06	B*40:06:01:01	LC257728		4560	X		2
B*40:50	B*40:50	LC257729	HWS10028383	4560	Extended		1
B*44:02	B*44:02:01:01	LC257730		4558	X		1
B*44:03	B*44:03:01:10	LC257731	HWS10028385	4558	Novel	5'/3' non-coding region	2
B*46:01	B*46:01:01	LC257732		4571	X		3
B*48:01	B*48:01:01:01	LC257733		4560	X		3
	B*48:01:01:02	LC257734	HWS10028387	4560	Novel	5'/3' non-coding region	1
B*51:01	B*51:01:01:01	LC257735		4562	X		4
	B*51:01:01:05	LC257736		4562	X		1
B*51:02	B*51:02:01:01	LC257737		4562	X		1
B*52:01	B*52:01:01:02	LC257738		4562	X		7
B*54:01	B*54:01:01	LC257739		4567	X		4
B*55:02	B*55:02:01:03	LC257740	HWS10028389	4566	Novel	Intronic region	3
B*55:04	B*55:04	LC257741	HWS10028391	4566	Extended		1
B*56:01	B*56:01:01:03	LC257742		4566	X		1
B*56:03	B*56:03	LC257743		4570	X		1
B*58:01	B*58:01:01:03	LC257744		4571	X		2
B*59:01	B*59:01:01:02	LC257745		4567	X		2
B*67:01	B*67:01:01	LC258399		4549	X		1
	B*67:01:02	LC257746		4549	X		1
(C) HLA-C
Allele name		DDBJ accession number	IMGT submission number	Nucleotide length (bp)	Novel or Extended	Location of variation	Detected allele number
Filed-2 level	Full-length level
C*01:02	C*01:02:01:01	LC257747	HWS10028511	4739	Extended		7
	C*01:02:01:05	LC257748	HWS10028393	4739	Novel	5'/3' non-coding region	4
C*01:03	C*01:03	LC257749		4739	X		1
C*03:02	C*03:02:02:01	LC257750		4739	X		2
C*03:03	C*03:03:01:01	LC257751	HWS10028513	4739	Extended		11
	C*03:03:01:08	LC257752	HWS10028395	4739	Novel	Intronic region	1
	C*03:03:01:09	LC257753	HWS10028397	4739	Novel	5'/3' non-coding region	2
C*03:04	C*03:04:01:01	LC257754		4739	X		1
	C*03:04:01:02	LC257755		4739	X		10
C*04:01	C*04:01:01:01	LC257756		4739	X		5
C*05:01	C*05:01:01:02	LC257757		4738	X		1
C*06:02	C*06:02:01:01	LC257758		4738	X		3
C*07:02	C*07:02:01:01	LC257759	HWS10028515	4753	Extended		11
	C*07:02:01:03	LC257760		4753	X		4
	C*07:02:01:05	LC257761		4753	X		1
	C*07:02:01:15	LC257762	HWS10028399	4753	Novel	5'/3' non-coding region	3
C*07:04	C*07:04:01:01	LC257763		4753	X		1
C*08:01	C*08:01:01:01	LC257764		4738	X		4
	C*08:01:01:02	LC257765	HWS10028401	4738	Novel	Intronic region	1
C*08:03	C*08:03:01	LC257766		4738	X		1
C*08:22	C*08:22	LC257767		4738	X		2
C*12:02	C*12:02:02:01	LC257768		4738	X		7
C*12:03	C*12:03:01:01	LC257769		4738	X		1
C*14:02	C*14:02:01:01	LC257770		4739	X		4
C*14:03	C*14:03	LC257771		4739	X		2
C*15:02	C*15:02:01:01	LC257772		4739	X		2
(D) HLA-DRB1
Allele name		DDBJ accession number	IMGT submission number	Nucleotide length (bp)	Novel or Extended	Location of variation	Detected allele number
Filed-2 level	Full-length level
DRB1*01:01	DRB1*01:01:01	LC257773		11139	X		5
DRB1*03:01	DRB1*03:01:01:03	LC257774	HWS10028403	13819	Novel	Intronic region	1
DRB1*04:01	DRB1*04:01:01:03	LC257775	HWS10028405	15152	Novel	Intronic region	1
DRB1*04:03	DRB1*04:03:01:02	LC257776	HWS10028407	15148	Novel	Intronic region	3
DRB1*04:04	DRB1*04:04:01	LC257777	HWS10028409	15150	Extended		1
DRB1*04:05	DRB1*04:05:01:01	LC257778	HWS10028411	15140	Extended		7
	DRB1*04:05:01:02	LC257779	HWS10028429	15138	Novel	Intronic region	3
	DRB1*04:05:01:03	LC257780	HWS10028431	15144	Novel	Intronic region	1
DRB1*04:06	DRB1*04:06:01	LC257781	HWS10028433	15150	Extended		5
DRB1*04:07	DRB1*04:07:01:02	LC257782	HWS10028437	15149	Novel	Intronic region	2
DRB1*04:10	DRB1*04:10:03	LC257783	HWS10028439	15152	Extended		2
DRB1*07:01	DRB1*07:01:01:01	LC257784		16017	X		2
DRB1*08:02	DRB1*08:02:01:01	LC257785	HWS10028441	13841	Extended		4
	DRB1*08:02:01:02	LC257786	HWS10028443	13841	Novel	Intronic region	1
DRB1*08:03	DRB1*08:03:02:02	LC257787	HWS10028445	13824	Novel	Intronic region	5
DRB1*08:09	DRB1*08:09	LC257788	HWS10028447	13841	Extended		1
DRB1*09:01	DRB1*09:01:02:01	LC257789	HWS10028453	16042	Extended		7
	DRB1*09:01:02:02	LC257790	HWS10028455	16042	Novel	Intronic region	1
DRB1*10:01	DRB1*10:01:01:03	LC257791	HWS10028457	13803	Novel	Intronic region	1
DRB1*11:01	DRB1*11:01:01:03	LC257792	HWS10028459	13822	Novel	Intronic region	1
	DRB1*11:01:01:04	LC257793	HWS10028461	13834	Novel	Intronic region	1
DRB1*12:01	DRB1*12:01:01:04	LC257794	HWS10028463	13838	Novel	Intronic region	1
	DRB1*12:01:01:05	LC257795	HWS10028465	13842	Novel	Intronic region	1
	DRB1*12:01:01:06	LC257796	HWS10028467	13844	Novel	Intronic region	1
DRB1*12:02	DRB1*12:02:01:03	LC257797	HWS10028469	13848	Extended		2
	DRB1*12:02:01:04	LC257798	HWS10028471	13844	Novel	Intronic region	1
DRB1*13:01	DRB1*13:01:01:01	LC257799		13842	X		1
DRB1*13:02	DRB1*13:02:01:02	LC257800	HWS10028473	13853	Novel	Intronic region	3
	DRB1*13:02:01:03	LC257801	HWS10028475	13839	Novel	Intronic region	1
DRB1*13:07	DRB1*13:07:01	LC257802	HWS10028477	13822	Extended		2
DRB1*14:02	DRB1*14:02:01:02	LC257803	HWS10028479	13812	Novel	Intronic region	1
DRB1*14:03	DRB1*14:03:01	LC257804	HWS10028485	13816	Extended		2
DRB1*14:05	DRB1*14:05:01:02	LC257805	HWS10028487	13840	Novel	Intronic region	2
DRB1*14:06	DRB1*14:06:01	LC257806	HWS10028491	13812	Extended		2
DRB1*14:07	DRB1*14:07:01	LC257807	HWS10028493	13835	Extended		1
DRB1*14:12	DRB1*14:12:01	LC257808	HWS10028495	13816	Extended		1
DRB1*14:54	DRB1*14:54:01:02	LC257809	HWS10028497	13857	Novel	Intronic region	1
DRB1*15:01	DRB1*15:01:01:03	LC257810		11476	X		2
	DRB1*15:01:01:05	LC257811	HWS10028499	11474	Novel	Intronic region	4
DRB1*15:02	DRB1*15:02:01:03	LC257812	HWS10028501	11494	Novel	Intronic region	6
DRB1*16:02	DRB1*16:02:01:03	LC257813	HWS10028505	11454	Novel	Intronic region	2
							92
(E) HLA-DQA1
Allele name		DDBJ accession number	IMGT submission number	Nucleotide length (bp)	Novel or Extended	Location of variation	Detected allele number
Filed-2 level	Full-length level
DQA1*01:01	DQA1*01:01:01:04	LC257814	HWS10028517	7455	Novel	Intronic region	4
	DQA1*01:01:01:05	LC257815	HWS10028519	7456	Novel	Intronic region	1
DQA1*01:02	DQA1*01:02:01:01	LC257816		7447	X		1
	DQA1*01:02:01:03	LC257817		7448	X		5
	DQA1*01:02:01:04	LC257818		7455	X		1
	DQA1*01:02:01:08	LC257819	HWS10028521	7455	Novel	Intronic region	3
	DQA1*01:02:02	LC257820		7448	X		2
DQA1*01:03	DQA1*01:03:01:01	LC257821		7448	X		6
	DQA1*01:03:01:02	LC257822		7455	X		1
	DQA1*01:03:01:07	LC257823	HWS10028523	7448	Novel	Intronic region	4
	DQA1*01:03:01:08	LC257824	HWS10028525	7447	Novel	Intronic region	1
DQA1*01:04	DQA1*01:04:01:01	LC257825		7447	X		1
	DQA1*01:04:01:02	LC257826		7448	X		3
DQA1*01:05	DQA1*01:05:01	LC257827		7448	X		1
DQA1*02:01	DQA1*02:01:01:01	LC257828		7382	X		2
DQA1*03:01	DQA1*03:01:01	LC257829		7416	X		12
DQA1*03:02	DQA1*03:02:01:01	LC257830	HWS10028527	7416	Extended		5
	DQA1*03:02:01:02	LC257831	HWS10028529	7416	Novel	Intronic region	2
	DQA1*03:02:01:03	LC257832	HWS10028531	7416	Novel	Intronic region	1
DQA1*03:03	DQA1*03:03:01:01	LC257833		7416	X		1
	DQA1*03:03:01:02	LC257834		7416	X		2
	DQA1*03:03:01:03	LC257836	HWS10028535	7416	Extended		10
	DQA1*03:03:01:03Seq	LC257835	HWS10028533	7416	Novel	5'/3' non-coding region	1
DQA1*04:01	DQA1*04:01:01:01	LC257837		7542	X		2
	DQA1*04:01:01:02	LC257838	HWS10028537	7544	Novel	Intronic region	2
	DQA1*04:01:01:03	LC257839	HWS10028539	7543	Novel	Intronic region	1
DQA1*05:01	DQA1*05:01:01:03	LC257840		7509	X		1
DQA1*05:03	DQA1*05:03:01:02	LC257841	HWS10028541	7509	Novel	Intronic region	3
DQA1*05:05	DQA1*05:05:01:03	LC257842	HWS10028543	7567	Extended		3
	DQA1*05:05:01:09	LC257843	HWS10028545	7570	Novel	Intronic region	2
	DQA1*05:05:01:10	LC257844	HWS10028547	7574	Novel	Intronic region	1
DQA1*05:06	DQA1*05:06:01:01	LC257845	HWS10028549	7509	Extended		1
	DQA1*05:06:01:02	LC257846	HWS10028551	7509	Novel	Intronic region	1
DQA1*05:07	DQA1*05:07	LC257847	HWS10028553	7509	Extended		2
DQA1*06:01	DQA1*06:01:01:01	LC257848		7542	X		1
	DQA1*06:01:01:02	LC257849	HWS10028555	7543	Novel	Intronic region	2
							92
(F) HLA-DQB1
Allele name		DDBJ accession number	IMGT submission number	Nucleotide length (bp)	Novel or Extended	Location of variation	Detected allele number
Filed-2 level	Full-length level
DQB1*02:01	DQB1*02:01:01	LC257850		8045	X		1
DQB1*02:02	DQB1*02:02:01:01	LC257851		8042	X		2
DQB1*03:01	DQB1*03:01:01:01	LC257852		7798	X		8
	DQB1*03:01:01:03	LC257853		7798	X		1
	DQB1*03:01:01:10	LC257854	HWS10028557	7798	Novel	Intronic region	3
	DQB1*03:01:01:14	LC257855	HWS10028565	7798	Novel	Intronic region	2
	DQB1*03:01:01:11	LC257856	HWS10028559	7798	Novel	Intronic region	1
	DQB1*03:01:01:12	LC257857	HWS10028561	7798	Novel	Intronic region	2
	DQB1*03:01:01:13	LC257858	HWS10028563	7798	Novel	Intronic region	1
DQB1*03:02	DQB1*03:02:01:01	LC257859		7684	X		11
DQB1*03:03	DQB1*03:03:02:02/03	LC257860		7685	X		8
DQB1*04:01	DQB1*04:01:01:02	LC257861	HWS10028567	7691	Novel	Intronic region	11
DQB1*04:02	DQB1*04:02:01:04	LC257862	HWS10028569	7681	Novel	Intronic region	4
	DQB1*04:02:01:05	LC257863	HWS10028571	7692	Novel	Intronic region	2
	DQB1*04:02:01:07	LC257864	HWS10028573	7681	Novel	Intronic region	1
DQB1*05:01	DQB1*05:01:01:03	LC257865		7653	X		5
	DQB1*05:01:01:05	LC257866	HWS10028575	7653	Novel	Intronic region	1
DQB1*05:02	DQB1*05:02:01:02	LC257867	HWS10028577	7647	Novel	Intronic region	1
	DQB1*05:02:01:03	LC257868	HWS10028579	7647	Novel	Intronic region	2
DQB1*05:03	DQB1*05:03:01:01	LC257869		7652	X		2
	DQB1*05:03:01:02	LC257870		7652	X		2
DQB1*06:01	DQB1*06:01:01:01	LC257872	HWS10028585	7679	Extended		5
	DQB1*06:01:01:01Seq	LC257871	HWS10028581	7680	Novel	5'/3' non-coding region	5
	DQB1*06:01:01:02	LC257873	HWS10028583	7679	Novel	Intronic region	1
DQB1*06:02	DQB1*06:02:01:01	LC257874		7665	X		5
DQB1*06:03	DQB1*06:03:01:01	LC257875		7666	X		1
DQB1*06:04	DQB1*06:04:01	LC257876		7665	X		3
DQB1*06:09	DQB1*06:09:01:01	LC257877		7665	X		1
(G) HLA-DPA1
Allele name		DDBJ accession number	IMGT submission number	Nucleotide length (bp)	Novel or Extended	Location of variation	Detected allele number
Filed-2 level	Full-length level
DPA1*01:03	DPA1*01:03:01:01	LC257878	HWS10028587	9660	Extended		23
	DPA1*01:03:01:02	LC257879		9660	X		1
	DPA1*01:03:01:03	LC257880		9660	X		5
	DPA1*01:03:01:05	LC257881		9642	X		3
	DPA1*01:03:01:06	LC257885	HWS10028595	9662	Novel	Intronic region	1
	DPA1*01:03:01:07	LC257882	HWS10028589	9660	Novel	Intronic region	1
	DPA1*01:03:01:08	LC257883	HWS10028591	9661	Novel	Intronic region	3
	DPA1*01:03:01:11	LC257884	HWS10028593	9660	Novel	5'/3' non-coding region	1
DPA1*02:01	DPA1*02:01:01:01	LC257886	HWS10028597	9666	Extended		2
	DPA1*02:01:01:02	LC257887	HWS10028601	9666	Extended		9
	DPA1*02:01:01:03	LC257888	HWS10028599	9666	Novel	Intronic region	1
DPA1*02:02	DPA1*02:02:02:01	LC257889	HWS10028603	9676	Extended		35
	DPA1*02:02:02:02	LC257890	HWS10028605	9676	Novel	Intronic region	3
	DPA1*02:02:02:03	LC257891	HWS10028607	9676	Novel	Intronic region	1
DPA1*02:07	DPA1*02:07:01:01	LC257892	HWS10028609	9676	Novel	Coding region	2
DPA1*02:08	DPA1*02:08	LC257893	HWS10028611	9666	Novel	Coding region	1
(H) HLA-DPB1
Allele name		DDBJ accession number	IMGT submission number	Nucleotide length (bp)	Novel or Extended	Location of variation	Detected allele number
Filed-2 level	Full-length level
DPB1*02:01	DPB1*02:01:02:01	LC257894		12242	X		15
	DPB1*02:01:02:11	LC257898	HWS10028619	12242	Novel	Intronic region	2
	DPB1*02:01:02:29	LC257895	HWS10028613	12246	Novel	Intronic region	1
	DPB1*02:01:02:30	LC257896	HWS10028615	12242	Novel	Intronic region	1
	DPB1*02:01:02:31	LC257897	HWS10028617	12242	Novel	Intronic region	1
	DPB1*02:01:02:32	LC257899	HWS10028621	12246	Novel	Intronic region	2
	DPB1*02:01:02:33	LC257900	HWS10028623	12246	Novel	Intronic region	1
	DPB1*02:01:02:38	LC257901	HWS10028625	12238	Novel	Intronic region	1
DPB1*02:02	DPB1*02:02:01:05	LC257902	HWS10028627	12242	Novel	Intronic region	1
	DPB1*02:02:01:06	LC257903	HWS10028629	12242	Novel	Intronic region	1
	DPB1*02:02:01:07	LC257904	HWS10028631	12236	Novel	Intronic region	1
DPB1*03:01	DPB1*03:01:01:01	LC257905		12167	X		1
	DPB1*03:01:01:08	LC257906	HWS10028633	12173	Novel	Intronic region	2
	DPB1*03:01:01:09	LC257907	HWS10028635	12173	Novel	Intronic region	1
DPB1*04:01	DPB1*04:01:01:01	LC257908		12236	X		1
	DPB1*04:01:01:26	LC257909	HWS10028637	12234	Novel	Intronic region	2
DPB1*04:02	DPB1*04:02:01:02	LC257910		12226	X		3
	DPB1*04:02:01:10	LC257911	HWS10028639	12226	Novel	Intronic region	1
DPB1*05:01	DPB1*05:01:01:01	LC257912	HWS10028641	12172	Extended		21
	DPB1*05:01:01:04	LC257919	HWS10028655	12172	Novel	Intronic region	2
	DPB1*05:01:01:05	LC257913	HWS10028643	12172	Novel	Intronic region	3
	DPB1*05:01:01:06	LC257914	HWS10028645	12172	Novel	Intronic region	1
	DPB1*05:01:01:07	LC257916	HWS10028649	12172	Novel	Intronic region	1
	DPB1*05:01:01:08	LC257917	HWS10028651	12172	Novel	Intronic region	1
	DPB1*05:01:01:09	LC257918	HWS10028653	12172	Novel	Intronic region	1
	DPB1*05:01:01:10	LC257915	HWS10028647	12172	Novel	Intronic region	1
DPB1*06:01	DPB1*06:01:01:01	LC257920		12167	X		2
DPB1*09:01	DPB1*09:01:01	LC257921		12172	X		7
DPB1*13:01	DPB1*13:01:01:05	LC257923	HWS10028657	12172	Novel	Intronic region	1
	DPB1*13:01:01:06	LC257922	HWS10050133	12172	Novel	Intronic region	1
DPB1*14:01	DPB1*14:01:01:01	LC257924		12172	X		2
DPB1*17:01	DPB1*17:01:01:01	LC257925		12227	X		1
DPB1*19:01	DPB1*19:01:01:01	LC257926		12126	X		2
DPB1*21:01	DPB1*21:01	LC257927		12167	X		1
DPB1*25:01	DPB1*25:01	LC257928		12167	X		1
DPB1*36:01	DPB1*36:01	LC257929		12167	X		1
DPB1*38:01	DPB1*38:01	LC257930		12172	X		1
DPB1*41:01	DPB1*41:01:01:01	LC257931	HWS10028661	12246	Extended		1
DPB1*47:01	DPB1*47:01:01:01	LC257932		12242	X		1
DPB1*48:01	DPB1*48:01	LC257933		12234	X		1
“X” in the Novel or Extended column indicates known allele released from the IPD-IMGT/HLA database. Two allele sequences, DQA1*03:03:01:03Seq and DQB1*06:01:01:01Seq, have variations outside of the 5' or 3' non-coding regions defined by IPD-IMGT/HLA database with DQA1*03:03:01:03 and DQB1*06:01:01:01, respectively.
